# Supplementary material for: Analysis of human clinical and environmental Leptospira to elucidate the eco-epidemiology of leptospirosis in Yaeyama, subtropical Japan
Source: PLoS Negl Trop Dis. 2022 Mar 31;16(3):e0010234. doi: 10.1371/journal.pntd.0010234 (PMC8970387; doi:10.1371/journal.pntd.0010234)
Supplement: S2 Table — (XLSX) [file pntd.0010234.s003.xlsx]

## Sheet: S3 Table
	S2 Table. Sequence counts and taxonomic profiling of vertebrates detected from water samples.
		Acanthopagrus latus	Acanthopagrus sivicolus	Acanthopagrus sp. CTJ-2008	Acanthurus xanthopterus	Amoya chusanensis	Anguilla japonica	Anguilla marmorata	Ardea cinerea	Asterropteryx ensifera	Atherinomorus reginae	Atherinomorus sp AP005980	Aurigequula fasciata	Awaous melanocephalus	Bostrychus sinensis	Callogobius tanegasimae	Capra aegagrus	Carangoides ferdau	Caranx melampygus	Caranx papuensis	Caranx sexfasciatus	Chelon affinis	Chelon haematocheilus	Chelon macrolepis	Chelonodon patoca	Corvus splendens	Crenimugil crenilabis	Cristatogobius lophius	Drombus globiceps	Drombus triangularis	Egretta sacra	Eleotris acanthopoma	Eleotris fusca	Eleotris melanosoma	Ellochelon vaigiensis	Epinephelus howlandi	Exyrias puntang	Favonigobius gymnauchen	Fibramia amboinensis	Gerres erythrourus	Gerres macracanthus	Gerres microphthalmus	Gerres oyena	Gerres sp KAUM-I51720	Glossogobius celebius	Herklotsichthys quadrimaculatus	Homo sapiens	Hypsipetes amaurotis	Kuhlia marginata
	A1-Jan-KP60	3	0	1732	0	0	0	2069	0	0	0	0	439	0	0	0	0	0	0	0	478	0	3	2583	0	0	0	0	0	0	0	390	0	0	0	0	149	0	0	0	0	2	0	0	0	15	101	0	4
	A2-Jan-KP60	0	0	3	0	0	0	3	0	0	0	0	0	0	0	0	0	0	0	0	0	14	9	9171	0	0	0	0	0	0	0	0	0	0	0	0	0	0	0	135	0	0	0	0	0	0	3	0	0
	U1-Jan-KP60	8	2	2522	0	0	0	4	0	0	0	0	0	0	0	0	0	0	0	0	0	10	4	11028	0	0	0	0	0	0	0	0	0	0	0	0	0	0	0	428	0	2612	0	0	0	2527	69	0	695
	U2-Jan-KP60	20	14	2891	0	0	2	1258	0	0	0	0	0	0	0	0	0	0	0	0	0	5	4	5143	0	0	0	0	0	0	0	615	0	541	0	0	0	0	1164	681	0	0	274	0	0	0	0	0	9
	U3-Jan-KP60	0	0	0	0	0	0	1186	3	0	0	0	0	0	0	0	0	0	0	0	0	0	0	2	0	0	0	0	0	0	0	0	815	0	0	0	0	0	0	0	0	0	0	0	0	0	0	0	13462
	U4-Jan-KP60	0	0	0	0	0	5	6005	0	0	0	0	0	0	0	0	0	0	0	0	0	0	0	0	0	0	0	0	0	0	0	0	0	0	0	0	0	0	0	0	0	0	0	0	0	0	0	0	0
	U5-Jan-KP60	0	0	2	0	0	8	6582	0	0	0	0	0	0	0	0	0	0	0	0	0	0	0	0	0	0	0	0	0	0	0	0	6	0	0	0	0	0	0	0	0	0	0	0	0	0	529	0	2
	U6-Jan-KP60	0	0	0	0	0	0	0	0	0	0	0	0	0	0	0	0	0	0	0	0	0	0	0	0	0	0	0	0	0	0	2	0	0	0	0	0	0	0	0	0	0	0	0	0	0	0	0	0
	Y1-Jan-KP60	7	7	2696	0	0	0	525	0	0	0	0	0	0	0	0	0	0	0	0	470	2	296	6724	0	0	0	0	0	0	0	0	85	0	0	0	0	0	776	0	0	0	41	22	0	37611	2	43	0
	Y2-Jan-KP60	0	0	2	5825	0	12	4932	0	0	0	0	0	0	0	0	0	0	0	0	0	0	0	14	0	0	0	0	0	0	0	0	1225	0	0	0	0	0	1999	0	0	0	0	0	0	1061	0	0	933
	Y3-Jan-KP60	0	0	0	0	0	19	10836	0	0	0	0	0	0	0	0	0	0	0	0	0	0	0	4	0	0	0	0	0	0	0	0	2	0	0	0	0	0	3	2	0	0	0	0	0	5	1563	0	0
	Y4-Jan-KP60	0	0	0	0	0	9	7802	0	0	0	0	0	0	0	0	0	0	0	0	0	0	0	2	0	0	0	0	0	0	0	0	0	0	0	0	0	0	0	0	0	0	0	0	0	2	450	0	4
	Y5-Jan-KP60	0	0	0	0	0	0	1622	0	0	0	0	0	0	0	0	0	0	0	0	0	0	0	0	0	0	0	0	0	0	0	0	0	0	0	0	0	0	0	0	0	0	0	0	0	0	4	0	0
	Y6-Jan-KP60	0	0	0	0	0	9	6067	0	0	0	0	0	0	0	0	0	0	0	0	0	0	0	0	0	0	0	0	0	0	0	0	0	0	0	0	0	0	0	0	0	0	0	0	0	0	1679	0	0
	Y7-Jan-KP60	0	0	0	0	0	3	4457	0	0	0	0	0	0	0	0	0	0	0	0	0	0	0	0	0	0	0	0	0	0	0	0	0	0	0	0	0	0	0	0	0	0	0	0	0	0	247	0	0
	NC1-1-Jan-KP60	0	0	4	0	0	0	0	0	0	0	0	0	0	0	0	0	0	0	0	0	0	0	10	0	0	0	0	0	0	0	0	0	0	0	0	0	0	0	0	0	0	0	0	0	7	0	0	0
	A1-Jan-KP65	100	29	10945	0	0	0	3	0	0	0	0	0	0	0	0	0	0	0	0	0	42	23	26912	0	0	0	0	0	0	0	0	2	0	0	0	0	0	5	3	0	0	39	0	0	17	0	0	3
	A2-Jan-KP65	18	9	2891	0	0	0	0	0	0	0	0	1564	0	0	0	0	0	0	0	0	37	29	51533	0	0	0	0	0	0	0	0	0	0	0	0	0	0	0	0	0	0	38	11	0	0	0	0	7
	U1-Jan-KP65	0	0	6	0	0	0	0	0	0	0	0	0	0	0	0	0	0	0	2	0	24	15	25646	0	0	0	0	0	0	0	0	0	0	0	0	0	0	0	8222	44	0	0	0	0	5487	0	0	3
	U2-Jan-KP65	40	7	4075	4	0	2	1149	0	0	0	0	0	0	2	0	0	0	2	3082	0	50	32	36538	0	0	0	0	0	2185	0	0	1252	0	0	0	0	0	3616	0	0	0	0	0	2282	0	0	0	2085
	U3-Jan-KP65	0	0	3	0	0	0	2325	0	0	0	0	0	0	0	0	64	0	0	0	0	5	3	2823	0	0	0	0	0	0	0	225	3444	0	0	0	0	0	0	0	0	0	0	0	0	0	0	0	21692
	U4-Jan-KP65	0	0	0	0	0	6	11494	0	0	0	0	0	0	0	0	0	0	0	0	0	0	0	5	0	53	0	0	0	0	0	0	950	0	0	2661	0	0	0	0	0	0	0	0	0	0	0	0	3
	U5-Jan-KP65	0	0	0	0	0	0	6	0	0	0	0	0	0	0	0	0	0	0	0	0	0	0	17	0	0	0	0	0	0	0	0	0	0	0	0	0	0	0	0	0	0	0	0	0	0	47	0	2
	U6-Jan-KP65	3	0	5	0	0	0	0	0	0	0	0	0	0	0	0	0	0	0	0	0	0	0	17	0	0	0	0	0	0	0	0	0	0	0	0	0	0	0	0	0	0	0	0	0	0	0	0	0
	Y1-Jan-KP65	91	30	11972	0	0	0	2945	0	0	3	1382	0	0	0	0	0	1506	0	0	0	3	0	31105	2	0	0	0	0	0	0	0	706	0	0	0	464	4	342	0	0	0	0	0	0	132436	0	0	4
	Y2-Jan-KP65	0	0	6	1327	0	29	17471	0	0	0	0	0	0	0	0	0	0	0	0	0	6	3	5623	0	0	0	0	0	0	0	5	0	0	0	0	0	0	0	434	0	0	0	0	0	2514	0	0	19731
	Y3-Jan-KP65	0	0	4	0	0	11	6285	0	0	0	0	0	0	0	0	0	0	0	0	0	0	0	11	0	0	0	0	0	0	0	0	0	0	0	0	0	0	0	0	0	0	0	0	0	28	0	0	3
	Y4-Jan-KP65	0	0	0	0	0	11	5859	0	0	0	0	0	0	0	0	0	0	0	0	0	0	0	3	0	0	0	0	0	0	0	0	2	0	0	0	0	0	0	0	0	0	0	0	0	15	21	0	8
	Y5-Jan-KP65	0	0	3	0	0	0	956	0	0	0	0	0	0	0	0	0	0	0	0	0	0	0	0	0	0	0	0	0	0	0	0	0	0	0	0	0	0	0	0	0	0	0	0	0	8	0	0	0
	Y6-Jan-KP65	0	0	0	0	0	11	9925	0	0	0	0	0	0	0	0	0	0	0	0	0	0	0	6	0	0	0	0	0	0	0	0	0	0	0	0	0	0	0	0	0	0	0	0	0	9	8	0	0
	Y7-Jan-KP65	0	0	7	0	0	0	6	0	0	0	0	0	0	0	0	0	0	0	0	0	0	0	12	0	0	0	0	0	0	0	0	0	0	0	0	0	0	0	0	0	0	0	0	0	9	0	0	3
	NC1-2-Jan-KP65	0	0	16	0	0	0	7	0	0	0	0	0	0	0	0	0	0	0	0	0	0	0	55	0	0	0	0	0	0	0	0	0	0	0	0	0	0	0	0	0	0	0	0	0	15	0	0	3
	A1-Jul-KP60	0	2	921	0	0	0	11	0	0	0	0	0	0	0	0	0	0	0	0	0	0	0	5	0	0	0	0	0	0	0	0	0	0	262	0	0	0	0	449	0	0	294	0	0	0	45	0	0
	A2-Jul-KP60	0	0	1247	0	0	0	438	0	0	0	0	0	0	0	0	0	0	0	0	0	28	2	8617	0	0	0	80	0	0	0	0	91	236	0	0	0	0	422	0	0	0	72	0	0	10	0	0	2
	U1-Jul-KP60	3724	813	8754	0	0	0	2	0	0	1443	0	0	0	0	0	0	0	0	0	0	0	0	1846	0	0	0	0	0	0	0	0	0	0	0	0	0	0	0	0	0	449	0	0	0	0	3	0	0
	U2-Jul-KP60	444	6	5672	0	0	0	0	0	0	0	0	0	0	0	0	0	0	0	0	0	16	10	21137	0	0	0	0	0	0	0	0	0	0	0	0	0	0	1547	0	0	0	0	0	0	0	54	0	1701
	U3-Jul-KP60	2	0	6	0	0	5	8003	0	0	0	0	0	0	0	0	0	0	0	0	0	5	10	6934	0	0	0	0	0	0	0	1016	1525	0	0	0	0	0	507	0	0	0	0	0	0	0	7	0	4355
	U4-Jul-KP60	0	0	2	0	0	0	1367	0	0	0	0	0	0	0	0	0	0	0	0	0	0	0	0	0	0	0	0	0	0	0	0	2441	0	0	0	0	0	0	0	0	0	0	0	0	0	0	0	3
	U5-Jul-KP60	0	0	0	0	0	14	7245	0	0	0	0	0	0	0	0	0	0	0	0	0	0	0	0	0	0	0	0	0	0	0	0	2	0	0	0	0	0	0	0	0	0	0	0	0	0	0	0	0
	U6-Jul-KP60	0	0	0	0	0	10	6326	0	0	0	0	0	0	0	0	0	0	0	0	0	0	0	0	0	10	0	0	0	0	0	0	1241	0	0	0	0	0	0	0	0	0	0	0	0	0	0	0	0
	Y1-Jul-KP60	6	2	594	0	0	0	337	0	0	566	0	0	0	159	0	0	0	0	0	0	2	0	8051	0	0	0	0	110	0	0	530	186	0	0	0	0	0	0	0	0	0	0	0	0	11	64	0	0
	Y2-Jul-KP60	0	0	351	0	0	3	2331	0	0	867	0	0	340	0	0	0	0	0	0	0	0	0	68154	0	0	0	0	450	0	4	303	1065	326	0	0	0	0	654	0	0	0	0	0	0	0	208	0	1021
	Y3-Jul-KP60	0	0	0	0	0	0	3	0	0	0	0	0	0	0	0	0	0	0	0	0	0	0	18	0	0	0	0	0	0	0	0	0	0	0	0	0	0	0	0	0	0	0	0	0	0	39	0	9
	Y4-Jul-KP60	0	0	0	0	0	0	4	0	0	0	0	0	0	0	0	0	0	0	0	0	0	0	10	0	0	0	0	0	0	0	0	0	0	0	0	0	0	0	0	0	0	0	0	0	0	84	0	0
	Y5-Jul-KP60	0	0	0	0	0	0	3	0	0	0	0	0	0	0	0	0	0	0	0	0	0	0	5	0	0	0	0	0	0	0	0	0	0	0	0	0	0	0	0	0	0	0	0	0	0	0	0	0
	Y6-Jul-KP60	2	0	8	0	0	0	1683	0	0	0	0	0	0	0	0	0	0	0	0	0	0	0	9	0	0	0	0	0	0	0	0	0	0	0	0	0	0	2	0	0	0	0	0	0	0	223	0	0
	Y7-Jul-KP60	0	0	4	0	0	0	895	0	0	0	0	0	0	0	0	0	0	0	0	0	0	0	21	0	132	0	0	0	0	0	0	0	0	0	0	0	0	2	0	0	0	0	0	0	0	0	0	0
	NC2-1-Jul-KP60	0	0	6	0	0	0	2	0	0	0	0	0	0	0	0	0	0	0	0	0	0	0	12	0	0	0	0	0	0	0	0	0	0	0	0	0	0	0	0	0	0	0	0	0	0	0	0	0
	A1-Jul-KP65	64	12	6533	0	0	0	9	0	0	0	0	0	0	0	0	0	0	0	0	0	0	0	21	0	0	4	0	0	0	0	0	0	0	0	0	0	0	0	2796	15	0	1441	0	0	0	0	0	5
	A2-Jul-KP65	25	8	2283	0	0	0	9	0	0	3	0	0	0	0	0	0	0	0	0	0	26	15	37957	0	0	0	0	0	0	0	636	181	0	0	0	0	719	523	0	0	0	0	0	0	33	6	0	7
	U1-Jul-KP65	5248	76	31227	0	4514	0	5	0	35	5262	0	0	0	0	0	0	0	0	0	0	9	4	17131	0	0	0	0	0	0	0	0	0	0	0	0	0	12	528	0	0	0	814	0	0	0	4	0	0
	U2-Jul-KP65	414	74	29523	0	0	0	0	0	0	0	0	0	0	0	4415	0	0	0	0	0	83	68	81497	0	0	0	0	0	0	0	0	0	0	0	0	0	0	601	0	0	0	28	0	0	0	10	0	817
	U3-Jul-KP65	0	0	20	0	0	16	6965	0	0	2	0	0	0	0	0	0	0	0	0	0	27	17	24472	0	0	0	0	0	0	0	3702	2	0	0	0	0	0	1103	2	0	0	0	0	0	0	0	0	20950
	U4-Jul-KP65	0	0	8	0	0	82	13101	0	0	0	0	0	0	0	0	0	0	0	0	0	0	0	7	0	0	0	0	0	0	0	0	4880	0	0	0	0	0	0	0	0	0	0	0	0	0	0	0	10
	U5-Jul-KP65	0	0	7	0	0	0	2545	0	0	0	0	0	0	0	0	0	0	0	0	0	0	0	0	0	0	0	0	0	0	0	0	3168	0	0	0	0	0	0	0	0	0	0	0	0	0	0	0	0
	U6-Jul-KP65	0	0	5	0	0	4	5461	0	0	0	0	0	0	0	0	0	0	0	0	0	0	0	0	0	0	0	0	0	0	0	0	3	0	0	0	0	0	0	0	0	0	0	0	0	0	6	0	0
	Y1-Jul-KP65	118	36	13502	0	0	0	2041	0	0	5121	0	0	0	0	2630	0	0	0	0	0	8	9	52025	4620	0	0	0	0	0	0	2201	0	0	0	0	554	0	0	0	0	0	0	0	0	51	382	0	3572
	Y2-Jul-KP65	0	0	20	0	0	10	11613	0	0	0	0	0	0	0	0	0	0	0	0	0	3	2580	180770	0	0	0	0	459	0	0	2717	0	0	0	0	0	0	780	0	0	0	0	328	855	0	9	0	8180
	Y3-Jul-KP65	0	0	3	0	0	7	4605	0	0	0	0	0	0	0	0	0	0	0	0	0	0	0	30	0	0	0	0	0	0	0	0	0	0	0	0	0	0	0	0	0	0	0	0	0	0	0	0	15
	Y4-Jul-KP65	0	0	0	0	0	0	9	0	0	0	0	0	0	0	0	0	0	0	0	0	0	0	21	0	0	0	0	0	0	0	0	0	0	0	0	0	0	0	0	0	0	0	0	0	0	0	0	0
	Y5-Jul-KP65	0	0	4	0	0	0	3373	0	0	0	0	0	0	0	0	0	0	0	0	0	0	0	16	0	0	0	0	0	0	0	0	0	0	0	0	0	0	0	0	0	0	0	0	0	0	0	0	0
	Y6-Jul-KP65	4	0	8	0	2	0	4	0	0	4	0	0	0	0	0	0	0	0	0	0	0	0	26	0	0	0	0	0	0	0	0	0	0	0	0	0	0	0	0	0	0	0	0	0	0	2	0	0
	Y7-Jul-KP65	0	0	8	0	0	4	4132	0	0	0	0	0	0	0	0	0	0	0	0	0	0	0	39	0	0	0	0	0	0	0	0	0	0	0	0	0	0	0	0	0	3	0	0	0	0	0	0	0
	NC2-2-Jul-KP65	0	0	8	0	0	0	2	0	0	0	0	0	0	0	0	0	0	0	0	0	0	0	37	0	0	0	0	0	0	0	0	0	0	0	0	0	0	0	0	0	0	0	0	0	0	0	0	3
[truncated: 71 more columns]
